# Supplementary material for: The millipede family Ammodesmidae (Diplopoda, Polydesmida) in western Africa
Source: Zookeys. 2012 Sep 11;(221):1–17. doi: 10.3897/zookeys.221.3739 (PMC3487632; doi:10.3897/zookeys.221.3739)
Supplement: XML Treatment for Ammodesmidae [file zookeys.221.3739-treatment1.xml]

<!DOCTYPE tp:taxon-treatment
  PUBLIC "-//TaxonX//DTD Taxonomic Treatment Publishing DTD v0 20100105//EN" "tax-treatment-NSO.dtd">
<tp:taxon-treatment xmlns:tp="http://www.plazi.org/taxpub"><tp:treatment-meta><mixed-citation publication-type="journal"><person-group><name><surname>VandenSpiegel</surname><given-names>Didier</given-names></name><name><surname>Golovatch</surname><given-names>Sergei</given-names></name></person-group><article-title>The millipede family Ammodesmidae (Diplopoda, Polydesmida) in western Africa</article-title><source>Zookeys</source><day>11</day><month>9</month><year>2012</year><volume>2012</volume><issue>221</issue><fpage>1</fpage><lpage>17</lpage><pub-id pub-id-type="doi">10.3897/zookeys.221.3739</pub-id></mixed-citation></tp:treatment-meta><tp:nomenclature><label>Family</label><tp:taxon-name>
                        <tp:taxon-name-part taxon-name-part-type="family">Ammodesmidae</tp:taxon-name-part>
                    <object-id xmlns:xlink="http://www.w3.org/1999/xlink" xlink:type="simple">http://species-id.net/wiki/Ammodesmidae</object-id>
                    </tp:taxon-name></tp:nomenclature><tp:treatment-sec sec-type="Emended diagnosis"><title>Emended diagnosis.</title><p>An oligotypic family of minute polydesmidans (1.4–5.0 mm long) with 18 or 19 body segments in both sexes, capable of rolling into a tight sphere. Conglobation pattern becoming typical from paratergum 4 onwards (<xref ref-type="bibr" rid="B7">Golovatch 2003</xref>). Animals usually easily recognizable by having paraterga 2 strongly enlarged, all postcollum metaterga being clothed with a cerategument (= cuticular secretion layer) and various tuberculations (sometimes better developed in the male than in the female). Head broader than long. Antennae short, strongly clavate; antennomere 5 longest and larg<!--PageBreak-->est, distinctly enlarged, about as high as long. Collum small, at best only slightly covering the head from above, only moderately convex. Generally, dorsum highly convex; paraterga very strongly declined ventrad, often deeply incised caudally at base; ventral edge rounded, either not or extremely poorly lobulated, well projecting below venter/coxae. Telson small, fully exposed in dorsal view. Ozopore formula nearly normal, only slightly varying from 5, 7, 9, 10, 12, 13, 15–17(18) (<italic><tp:taxon-name>Ammodesmus</tp:taxon-name></italic>) to 5, 7, 9, 12, 15–17(18) (<italic><tp:taxon-name>Elassystremma</tp:taxon-name></italic>); ozopores opening flush on tergal surface at about anterior third of paraterga, this opening sometimes being concealed by preceding paratergum.</p><p>Sterna very narrow, coxae usually subcontiguous medially. Last male legs either modified (<italic><tp:taxon-name>Ammodesmus</tp:taxon-name></italic>) or not (<italic><tp:taxon-name>Elassystremma</tp:taxon-name></italic>). Gonopod aperture rather modest in size, transversely oval, not reaching sides of metazona ventrally.</p><p>Gonopods mostly complex; coxae globose, usually but not always strongly enlarged and deeply excavate in the middle (= gonocoel), cannulae very evident. Telopodites basically unipartite, slender or stout, sometimes with a small lateroparabasal outgrowth, only seldom strongly exposed (<italic><tp:taxon-name>Ammodesmus granum</tp:taxon-name></italic>), more usually deeply sunken into gonocoel, leaving only tips exposed. Seminal groove mostly running on mesal face, turning laterad due to telopodite twisting only distally to subapically, with a very evident (<italic><tp:taxon-name>Ammodesmus granum</tp:taxon-name></italic>) or small solenomere either devoid of or supplied with a hairy pulvillus; accessory seminal chamber absent.</p></tp:treatment-sec><tp:treatment-sec sec-type="Distribution"><title>Distribution.</title><p>Liberia, Guinea and Ivory Coast (western Africa), as well as Tanzania, Kenya and Malawi (the African eastern Arc Mountains).</p></tp:treatment-sec><tp:treatment-sec sec-type="Key to recognized genera of Ammodesmidae"><title>Key to recognized genera of <tp:taxon-name>Ammodesmidae</tp:taxon-name></title><table-wrap content-type="key" position="anchor" orientation="portrait"><table><tbody><tr><td rowspan="1" colspan="1">1</td><td rowspan="1" colspan="1">Last pair of male legs not modified. Eastern tropical Africa</td><td rowspan="1" colspan="1"><italic><tp:taxon-name>Elassystremma</tp:taxon-name></italic></td></tr><tr><td rowspan="1" colspan="1">–</td><td rowspan="1" colspan="1">Last pair of male legs strongly modified (<xref ref-type="fig" rid="F4">Fig. 23</xref>). Western tropical Africa</td><td rowspan="1" colspan="1"><italic><tp:taxon-name>Ammodesmus</tp:taxon-name></italic></td></tr></tbody></table></table-wrap></tp:treatment-sec><tp:treatment-sec><!--Section generated to contain objects referenced in tp:taxon-treatment.--><fig id="F4" position="float" orientation="portrait"><label>Figures 24–27.</label><caption><p><italic><tp:taxon-name>Ammodesmus granum</tp:taxon-name></italic>. <bold>24</bold> gonopods, caudal view <bold>25</bold> drawing of right gonopod, frontal (<bold>a</bold>) and caudal (<bold>b</bold>) views, respectively <bold>26</bold> anterior part of female body, ventral view <bold>27</bold> vulvae, ventral view. Scale bars: <bold>24</bold>, 50 µm; <bold>25, 26</bold>, 100 µm; <bold>27</bold>, 20 µm. (<bold>cx</bold>: coxae, <bold>s</bold>: solenomere, <bold>so</bold>: sac-shaped outgrowth, <bold>tl</bold>: telopodite).</p></caption><graphic xmlns:xlink="http://www.w3.org/1999/xlink" xlink:href="ZooKeys-221-001-g004.jpg" position="float" orientation="portrait" xlink:type="simple"/></fig></tp:treatment-sec><ref-list><ref id="B7"><mixed-citation xmlns:xlink="http://www.w3.org/1999/xlink" xlink:type="simple"><person-group><name name-style="western"><surname>Golovatch</surname><given-names>SI</given-names></name></person-group> (<year>2003</year>)<article-title> A review of the volvatory Polydesmida, with special reference to the patterns of volvation (Diplopoda).</article-title><source>African Invertebrates </source><volume>44</volume> (<issue>1</issue>): <fpage>39</fpage>-<lpage>60</lpage>.</mixed-citation></ref></ref-list></tp:taxon-treatment>
