# Supplementary material for: The millipede family Ammodesmidae (Diplopoda, Polydesmida) in western Africa
Source: Zookeys. 2012 Sep 11;(221):1–17. doi: 10.3897/zookeys.221.3739 (PMC3487632; doi:10.3897/zookeys.221.3739)
Supplement: XML Treatment for Ammodesmus [file zookeys.221.3739-treatment2.xml]

<!DOCTYPE tp:taxon-treatment
  PUBLIC "-//TaxonX//DTD Taxonomic Treatment Publishing DTD v0 20100105//EN" "tax-treatment-NSO.dtd">
<tp:taxon-treatment xmlns:tp="http://www.plazi.org/taxpub"><tp:treatment-meta><mixed-citation publication-type="journal"><person-group><name><surname>VandenSpiegel</surname><given-names>Didier</given-names></name><name><surname>Golovatch</surname><given-names>Sergei</given-names></name></person-group><article-title>The millipede family Ammodesmidae (Diplopoda, Polydesmida) in western Africa</article-title><source>Zookeys</source><day>11</day><month>9</month><year>2012</year><volume>2012</volume><issue>221</issue><fpage>1</fpage><lpage>17</lpage><pub-id pub-id-type="doi">10.3897/zookeys.221.3739</pub-id></mixed-citation></tp:treatment-meta><tp:nomenclature><label>Genus</label><tp:taxon-name>
                        <tp:taxon-name-part taxon-name-part-type="genus">Ammodesmus</tp:taxon-name-part>
                    <object-id xmlns:xlink="http://www.w3.org/1999/xlink" xlink:type="simple">http://species-id.net/wiki/Ammodesmus</object-id>
								</tp:taxon-name><tp:taxon-authority>Cook 1896</tp:taxon-authority><tp:nomenclature-citation-list><tp:nomenclature-citation><tp:taxon-name>Ammodesmus</tp:taxon-name><comment> Cook, 1896</comment></tp:nomenclature-citation><tp:nomenclature-citation><tp:taxon-name>Cenchrodesmus</tp:taxon-name><comment> Cook, 1896 syn. n.</comment></tp:nomenclature-citation></tp:nomenclature-citation-list></tp:nomenclature><tp:treatment-sec sec-type="Type species"><title>Type species.</title><p><italic><tp:taxon-name>Ammodesmus granum</tp:taxon-name></italic> Cook, 1896</p></tp:treatment-sec><tp:treatment-sec sec-type="Diagnosis"><title>Diagnosis.</title><p>(after <xref ref-type="bibr" rid="B3">Cook 1896b</xref>, with modifications) Minute polydesmidans (length 1.4–2.0 mm) with 18 or 19 body segments (16 or 17+1+T), or rings, in both sexes. Head small, epicranium and interantennal region finely and densely granulose, lower half setose. Three labral teeth equal in size and length. Antennae short; antennomere 5 longest and largest, strongly enlarged, about as high as long; antennomeres 5 and 6 each with a distodorsal group of 20 to 30 bacilliform sensilla; antennomeres 4, 5 and 6 each with a single macroseta on dorsal side near apical third; terminal antennomere<!--PageBreak--> with usual four apical cones. Collum rather large and moderately convex, nearly not covering the head from above, surface finely and densely granulose. Tergum 2 with particularly strongly enlarged, spatuliform paraterga, latter of following segments not enlarged; lateral end subtruncate, but rounded; overlap pattern typical from paratergum 4 onward. Ozopore formula: 5, 7, 9, 10, 12, 13, 15–17(18); ozopores opening flush on tergal surface about anterior third of paraterga, the opening sometimes being concealed by preceding paratergum. Limbus smooth. Telson relatively small, its posterior edge with a row of macrosetae, ventrolaterally with 2 macrosetae borne on small knobs; epiproct very short and stout, surmounted by four conspicuous macrosetae in pits (= apparently, a spinning apparatus); hypoproct subtrapeziform with a paramedian pair of macrosetae borne on small knobs. Sterna very narrow, most coxae subcontiguous medially. Legs moderately robust, rather short and setose. First ♂ tarsus with modified setae, each last ♂ tibia showing an elongated process bearing a long apical seta, tarsus reduced, claw vestigial; other legs not modified.</p></tp:treatment-sec><tp:treatment-sec sec-type="Distribution"><title>Distribution.</title><p>Western Africa (Liberia, Guinea and Ivory Coast).</p></tp:treatment-sec><tp:treatment-sec sec-type="Species included"><title>Species included.</title><p><italic><tp:taxon-name>Ammodesmus granum</tp:taxon-name></italic> and <italic><tp:taxon-name>Ammodesmus nimba</tp:taxon-name></italic> sp. n.</p></tp:treatment-sec><tp:treatment-sec sec-type="Key to Ammodesmus species"><title>Key to <italic><tp:taxon-name>Ammodesmus</tp:taxon-name></italic> species</title><table-wrap content-type="key" position="anchor" orientation="portrait"><table><tbody><tr><td rowspan="1" colspan="1">1</td><td rowspan="1" colspan="1">Coloration pinkish to brownish with darker metaterga (<xref ref-type="fig" rid="F1">Fig. 1</xref>). Male with metatergal tubercles; gonopod with a small coxa, leaving most of telopodite exposed</td><td rowspan="1" colspan="1"><italic><tp:taxon-name>Ammodesmus granum</tp:taxon-name></italic></td></tr><tr><td rowspan="1" colspan="1">2</td><td rowspan="1" colspan="1">Colour pattern of metaterga spotty (<xref ref-type="fig" rid="F5">Fig. 28</xref>). Male devoid of metatergal tubercles; gonopods with strongly enlarged coxae supplied with a prominent gonocoel</td><td rowspan="1" colspan="1"><italic><tp:taxon-name>Ammodesmus nimba</tp:taxon-name></italic> sp. n.</td></tr></tbody></table></table-wrap></tp:treatment-sec><tp:treatment-sec><!--Section generated to contain objects referenced in tp:taxon-treatment.--><fig id="F1" position="float" orientation="portrait"><label>Figures 1–6.</label><caption><p><italic><tp:taxon-name>Ammodesmus granum</tp:taxon-name></italic><bold>1, 2</bold> habitus of male, lateral view <bold>3</bold> habitus of female, lateral view <bold>4–6</bold> male, anterior, middle and caudal parts of body, respectively, lateral view. Scale bars: 100 µm.</p></caption><graphic xmlns:xlink="http://www.w3.org/1999/xlink" xlink:href="ZooKeys-221-001-g001.jpg" position="float" orientation="portrait" xlink:type="simple"/></fig><fig id="F5" position="float" orientation="portrait"><label>Figures 28–35.</label><caption><p><italic><tp:taxon-name>Ammodesmus nimba</tp:taxon-name></italic> sp. n., male paratype. <bold>28, 29</bold> habitus, lateral view <bold>30–32</bold> anterior, middle and caudal parts of body, respectively, lateral view <bold>33</bold> midbody segments, dorsal view <bold>34</bold> head, frontal view <bold>35</bold> posterior part of body, ventral view. Scale bars: 100 µm.</p></caption><graphic xmlns:xlink="http://www.w3.org/1999/xlink" xlink:href="ZooKeys-221-001-g005.jpg" position="float" orientation="portrait" xlink:type="simple"/></fig></tp:treatment-sec><ref-list><ref id="B3"><mixed-citation xmlns:xlink="http://www.w3.org/1999/xlink" xlink:type="simple"><person-group><name name-style="western"><surname>Cook</surname><given-names>OF</given-names></name></person-group> (<year>1896b</year>)<article-title> A new diplopod fauna in Liberia.</article-title><source>The American Naturalist </source><volume>30</volume>: <fpage>413</fpage>-<lpage>420</lpage>.</mixed-citation></ref></ref-list></tp:taxon-treatment>
