# Supplementary material for: The millipede family Ammodesmidae (Diplopoda, Polydesmida) in western Africa
Source: Zookeys. 2012 Sep 11;(221):1–17. doi: 10.3897/zookeys.221.3739 (PMC3487632; doi:10.3897/zookeys.221.3739)
Supplement: XML Treatment for Ammodesmus granum [file zookeys.221.3739-treatment3.xml]

<!DOCTYPE tp:taxon-treatment
  PUBLIC "-//TaxonX//DTD Taxonomic Treatment Publishing DTD v0 20100105//EN" "tax-treatment-NSO.dtd">
<tp:taxon-treatment xmlns:tp="http://www.plazi.org/taxpub"><tp:treatment-meta><mixed-citation publication-type="journal"><person-group><name><surname>VandenSpiegel</surname><given-names>Didier</given-names></name><name><surname>Golovatch</surname><given-names>Sergei</given-names></name></person-group><article-title>The millipede family Ammodesmidae (Diplopoda, Polydesmida) in western Africa</article-title><source>Zookeys</source><day>11</day><month>9</month><year>2012</year><volume>2012</volume><issue>221</issue><fpage>1</fpage><lpage>17</lpage><pub-id pub-id-type="doi">10.3897/zookeys.221.3739</pub-id></mixed-citation></tp:treatment-meta><tp:nomenclature><tp:taxon-name>
                        <tp:taxon-name-part taxon-name-part-type="genus">Ammodesmus</tp:taxon-name-part>
                        <tp:taxon-name-part taxon-name-part-type="species">granum</tp:taxon-name-part>
                    <object-id xmlns:xlink="http://www.w3.org/1999/xlink" xlink:type="simple">http://species-id.net/wiki/Ammodesmus_granum</object-id>
								</tp:taxon-name><tp:taxon-authority>Cook, 1896</tp:taxon-authority><xref ref-type="fig" rid="F1">Figs 1</xref><xref ref-type="fig" rid="F2"/><xref ref-type="fig" rid="F3"/><xref ref-type="fig" rid="F4">–27</xref><tp:nomenclature-citation-list><tp:nomenclature-citation><tp:taxon-name>Ammodesmus granum</tp:taxon-name><comment> Cook, 1896</comment></tp:nomenclature-citation><tp:nomenclature-citation><tp:taxon-name>Cenchrodesmus volutus</tp:taxon-name><comment> Cook, 1896 syn. n.</comment></tp:nomenclature-citation></tp:nomenclature-citation-list></tp:nomenclature><tp:treatment-sec sec-type="Type material"><title>Type material.</title><p>Neotype ♂ (MRAC 21667), Liberia, Bong Range Forest, <named-content xmlns:xlink="http://www.w3.org/1999/xlink" content-type="dwc:verbatimCoordinates" xlink:type="simple">06°49'N, 010°17'W</named-content>, rainforest, pitfall trapping, 13.III.2005, leg. D. Flomo.</p><p>This male specimen has been chosen as neotype, because it is in perfect condition and represents a near-topotype. A neotype of <italic><tp:taxon-name>Cenchrodesmus volutus</tp:taxon-name></italic> has also been selected to substantiate this taxon as well.</p></tp:treatment-sec><tp:treatment-sec sec-type="Other material"><title>Other material.</title><p>1 ♂, 2 ♀ (ZMUM), 1 ♂ (MNHN), same locality, date and collector; 6 ex. (MRAC 21966) GUINEA, Mt Nimba, Gouela forest, <named-content xmlns:xlink="http://www.w3.org/1999/xlink" content-type="dwc:verbatimCoordinates" xlink:type="simple">07°37'N, 008°21'W</named-content>, Winkler extraction, 12.X.2008; 39 ex. (MRAC 21981), including a ♀ neotype of <italic><tp:taxon-name>Cenchrodesmus volutus</tp:taxon-name></italic>, same locality, Winkler extraction, 15–17.X.2008; <!--PageBreak-->6 ex. (MRAC 21991), same locality, Winkler extraction, 13–15.X.2008; 4 ex. (MRAC 22004), same locality, Winkler extraction, 17–19.X.2008; 12 ex. (MRAC 22045), same locality, Winkler extraction, 13–16.X.2008; 4 ex. (MRAC 22007),<!--PageBreak--><!--PageBreak--><!--PageBreak--> Mt Nimba, Zié forest, <named-content xmlns:xlink="http://www.w3.org/1999/xlink" content-type="dwc:verbatimCoordinates" xlink:type="simple">07°40'N, 008°22'W</named-content>, Winkler extraction, 16–18.X.2008; 2 ex. (MRAC 22040), same locality, Winkler extraction, 14–16.X.2008; 2 ex. (MRAC 22050), Mt Nimba, Ziela forest, <named-content xmlns:xlink="http://www.w3.org/1999/xlink" content-type="dwc:verbatimCoordinates" xlink:type="simple">07°43'N, 008°21'W</named-content>, litter, Winkler extraction, 19.X.2008; all leg. D. VandenSpiegel; 1 ♂, 1 ♀ (MRAC 22284), Taï forest, <named-content xmlns:xlink="http://www.w3.org/1999/xlink" content-type="dwc:verbatimCoordinates" xlink:type="simple">05°50'N, 007°21'W</named-content>, Winkler extraction, 01–03.IX.2010; 1 ex. (MRAC 22285), same locality, Winkler extraction, 13–15.X.2010; 4 ex. (MRAC 22286), same locality, Winkler extraction, 01–03.IX.2010; 2 ex. (MRAC 22288), same locality, Winkler extraction, 01–03.IX.2010; 1 ex. (MRAC 22289), same locality, Winkler extraction, 01–03.IX.2010; 2 ex. (MRAC 22290), same locality, Winkler extraction, 13–15.X.2010, all leg. A. Kablan; 3 ex. (MRAC 22287), same locality, forest on clayey soil, Winkler extraction, 22–24.II.2010; 4 ex. (MRAC 22291), Taï forest, Ecological Research Centre, <named-content xmlns:xlink="http://www.w3.org/1999/xlink" content-type="dwc:verbatimCoordinates" xlink:type="simple">05°50'N, 007°21'W</named-content>, secondary forest, Winkler extraction, 21–22.II.2010, all leg. M. Diarassouba &amp; R. Jocqué.</p></tp:treatment-sec><tp:treatment-sec sec-type="Diagnosis"><title>Diagnosis.</title><p>Minute polydesmidans (1.4–2.0 mm in length) showing evident sexual dimorphism in tergal structure: ♂ with a transverse row of up to ten ovoid tubercles arising from posterior part of each metatergum, ♀ with nearly smooth metaterga. Gonopod with a small globular coxa reaching in length only about one-third of telopodite; the latter slender, flattened and twisted mesad in distal part, with a small sac-shaped outgrowth laterally at base.</p></tp:treatment-sec><tp:treatment-sec sec-type="Redescription"><title>Redescription.</title><p>♂ ca 1.9 mm long; maximum width, 0.9 mm. Entire dorsal surface covered with a thin layer of secretions (= cerategument), under which the body integument is light brown to pinkish with metaterga of each segment brownish (<xref ref-type="fig" rid="F1">Fig. 1</xref>). Body with 18 or 19body rings (16 or 17+1+T), shape as in <xref ref-type="fig" rid="F1">Figs 1, 2 &amp; 3</xref>, with caudal body end tapering towards a relatively small telson not concealed by paraterga (<xref ref-type="fig" rid="F1">Fig. 6</xref>).</p><fig id="F1" position="float" orientation="portrait"><label>Figures 1–6.</label><caption><p><italic><tp:taxon-name>Ammodesmus granum</tp:taxon-name></italic><bold>1, 2</bold> habitus of male, lateral view <bold>3</bold> habitus of female, lateral view <bold>4–6</bold> male, anterior, middle and caudal parts of body, respectively, lateral view. Scale bars: 100 µm.</p></caption><graphic xmlns:xlink="http://www.w3.org/1999/xlink" xlink:href="ZooKeys-221-001-g001.jpg" position="float" orientation="portrait" xlink:type="simple"/></fig><p>Head small, only partly concealed under front edge of collum (<xref ref-type="fig" rid="F2">Figs 7, 11</xref>); preceding half of head densely granular, lower part smooth and densely setose (<xref ref-type="fig" rid="F2">Figs 7, 8</xref>). Interantennal isthmus about as wide as antennomere 1, surmounted by a small tubercle (<xref ref-type="fig" rid="F2">Fig. 8</xref>). Antennae as in <xref ref-type="fig" rid="F2">Fig. 7</xref>. Collum covered with low rounded tubercles (<xref ref-type="fig" rid="F2">Fig. 11</xref>), tergum 2 as usual, hypertrophied, with strongly enlarged, spatuliform paraterga concealing the head in lateral view, ventral edge with a line of granules (<xref ref-type="fig" rid="F1">Fig. 3</xref>). Limbus smooth; 2<sup>nd</sup> and following metaterga with 7–10 large oblong tubercles along caudal margin (<xref ref-type="fig" rid="F1">Figs 1, 2, 4, 5, 6</xref><xref ref-type="fig" rid="F2">, 13</xref>). Each tubercle surmounted by a short seta (<xref ref-type="fig" rid="F3">Fig. 17</xref>). Prozona rugose anteriorly, with a row of square areas along anterior edge of metatergum (<xref ref-type="fig" rid="F2">Figs 13, 15</xref>), these square areas being reduced in ♀ or absent in juveniles (<xref ref-type="fig" rid="F1">Fig. 3</xref>). Paraterga set at segments’ midheight just below a deep pit (<xref ref-type="fig" rid="F3">Fig. 16</xref>, pt), continuing the highly convex outline of dorsum, their ends rounded, projecting far below venter/coxae (<xref ref-type="fig" rid="F2">Fig. 14</xref>), increasingly angular towards telson (<xref ref-type="fig" rid="F1">Figs 5, 6</xref>). Anteroventral edges of paraterga 3 to 15 with a notch forming a groove for paratergum 2 to hinge into during volvation (<xref ref-type="fig" rid="F3">Figs 18, 19</xref>, g). Ozopore formula: 5, 7, 9, 10, 12, 13, 15, 17; ozopores opening flush on tergal surface about midheight of paraterga, most of openings concealed by preceding paraterga (<xref ref-type="fig" rid="F3">Fig. 16</xref>). Telson small (<xref ref-type="fig" rid="F1">Fig. 6</xref>).</p><fig id="F2" position="float" orientation="portrait"><label>Figures 7–15.</label><caption><p><italic><tp:taxon-name>Ammodesmus granum</tp:taxon-name></italic> <bold>7</bold> male head, ventral view <bold>8</bold> interantennal isthmus, ventral view <bold>9</bold> midbody segments, ventral view <bold>10</bold> caudal part of body, ventral view <bold>11</bold> head and collum, dorsal view <bold>12, 13</bold> posterior part of body, caudal and dorsal views, respectively <bold>14</bold> cross-section of a midbody segment, caudal view <bold>15</bold> tegument texture, dorsal view. Scale bars: <bold>7, 9–14</bold>, 100 µm; <bold>8, 15</bold>, 20 µm.</p></caption><graphic xmlns:xlink="http://www.w3.org/1999/xlink" xlink:href="ZooKeys-221-001-g002.jpg" position="float" orientation="portrait" xlink:type="simple"/></fig><fig id="F3" position="float" orientation="portrait"><label>Figures 16–23.</label><caption><p><italic><tp:taxon-name>Ammodesmus granum</tp:taxon-name></italic>, male. <bold>16</bold> midbody paraterga, lateral view <bold>17</bold> metatergal tubercle, lateral view <bold>18, 19</bold> paratergal groove, laterocaudal and ventral views, respectively <bold>20</bold> first left leg, ventral view <bold>21</bold> modified setae of first leg <bold>22</bold> midbody leg, lateral view <bold>23</bold> last right leg, lateral view. Scale bars: <bold>16</bold>, 100 µm; <bold>17, 23</bold>, 10 µm; <bold>18, 19, 20, 22</bold>, 20 µm; <bold>21</bold>, 5 µm (<bold>g</bold>: groove, <bold>o</bold>: ozopore, <bold>pt</bold>: pit, <bold>p2</bold>: paraterga 2).</p></caption><graphic xmlns:xlink="http://www.w3.org/1999/xlink" xlink:href="ZooKeys-221-001-g003.jpg" position="float" orientation="portrait" xlink:type="simple"/></fig><p>Legs rather slender, but short, barely reaching tips of paraterga (<xref ref-type="fig" rid="F2">Fig. 14</xref>); femoral and tarsal segments longest, subequal in length; claw normal, simple, very slightly <!--PageBreak-->curved ventrad (<xref ref-type="fig" rid="F3">Fig. 22</xref>); first pair of legs in ♂ with modified setae (<xref ref-type="fig" rid="F3">Figs 20, 21</xref>); last pair of ♂ legs modified, typical of <italic><tp:taxon-name>Ammodesmus</tp:taxon-name></italic> (<xref ref-type="fig" rid="F3">Fig. 23</xref>).</p><p>Gonopods (<xref ref-type="fig" rid="F4">Figs 24, 25</xref>) relatively simple. Coxae rather small, globular, scaly, without setae. Telopodite long and well exposed beyond small gonocoxae; apical part of the main body of telopodite (= solenomere) smooth, flattened, pointed and twisted medially, devoid of a hairy pulvillus; a small, sac-shaped, lateral outgrowth at base of telopodite.</p><p>♀ usually slightly larger than ♂, segments rather smooth, without metatergal tubercles. Vulva small, poorly sclerotized, edge of bursa supplied with long setae (<xref ref-type="fig" rid="F4">Figs 26, 27</xref>).</p><fig id="F4" position="float" orientation="portrait"><label>Figures 24–27.</label><caption><p><italic><tp:taxon-name>Ammodesmus granum</tp:taxon-name></italic>. <bold>24</bold> gonopods, caudal view <bold>25</bold> drawing of right gonopod, frontal (<bold>a</bold>) and caudal (<bold>b</bold>) views, respectively <bold>26</bold> anterior part of female body, ventral view <bold>27</bold> vulvae, ventral view. Scale bars: <bold>24</bold>, 50 µm; <bold>25, 26</bold>, 100 µm; <bold>27</bold>, 20 µm. (<bold>cx</bold>: coxae, <bold>s</bold>: solenomere, <bold>so</bold>: sac-shaped outgrowth, <bold>tl</bold>: telopodite).</p></caption><graphic xmlns:xlink="http://www.w3.org/1999/xlink" xlink:href="ZooKeys-221-001-g004.jpg" position="float" orientation="portrait" xlink:type="simple"/></fig></tp:treatment-sec><tp:treatment-sec sec-type="Distribution"><title>Distribution.</title><p>Known from Liberia, Guinea and the Ivory Coast. It is noteworthy that at Mt Nimba this species occurs parapatrically with the new congener described below.</p></tp:treatment-sec><tp:treatment-sec sec-type="Remarks"><title>Remarks.</title><p><italic><tp:taxon-name>Ammodesmus granum</tp:taxon-name></italic> is striking in being perhaps the only species in <tp:taxon-name>Polydesmida</tp:taxon-name> in which both sexes vary in the number (18 or 19) of body rings. Infraspecific variations in the number of body segments in this order are usually quite rare, always being stable per sex. Thus, in such cases males always have fewer body rings (18 or 19) than females (19 or 20), a situation not too uncommon, e.g., in <tp:taxon-name>Haplodesmidae</tp:taxon-name> (<xref ref-type="bibr" rid="B8">Golovatch et al. 2009a</xref><xref ref-type="bibr" rid="B9">, 2009b</xref>, <xref ref-type="bibr" rid="B10">2010</xref>) and, especially, <tp:taxon-name>Opisotretidae</tp:taxon-name> (<xref ref-type="bibr" rid="B6">Golovatch 1988</xref>).<!--PageBreak--></p><p>Neotype designations for both <italic><tp:taxon-name>Ammodesmus granum</tp:taxon-name></italic> and <italic><tp:taxon-name>Cenchrodesmus volutus</tp:taxon-name></italic> are necessary, because the original types can be presumed as being lost. A special search undertaken among Cook’s diplopod collections, currently housed in the Smithsonian Institution, National Museum of Natural History, Washington, D.C., had failed already before the description of <italic><tp:taxon-name>Elassystremma pongwe</tp:taxon-name></italic> by <xref ref-type="bibr" rid="B13">Hoffman and Howell (1981)</xref>.</p></tp:treatment-sec><ref-list><ref id="B8"><mixed-citation xmlns:xlink="http://www.w3.org/1999/xlink" xlink:type="simple"><person-group><name name-style="western"><surname>Golovatch</surname><given-names>SI</given-names></name><name name-style="western"><surname>Geoffroy</surname><given-names>JJ</given-names></name><name name-style="western"><surname>Mauriès</surname><given-names>JP</given-names></name><name name-style="western"><surname>VandenSpiegel</surname><given-names>D</given-names></name></person-group> (<year>2009a</year>)<article-title> Review of the millipede family Haplodesmidae (Diplopoda: Polydesmida), with descriptions of some new or poorly-known species.</article-title><source>ZooKeys </source><volume>7</volume>: <fpage>1</fpage>-<lpage>53</lpage>.</mixed-citation></ref><ref id="B9"><mixed-citation xmlns:xlink="http://www.w3.org/1999/xlink" xlink:type="simple"><person-group><name name-style="western"><surname>Golovatch</surname><given-names>SI</given-names></name><name name-style="western"><surname>Geoffroy</surname><given-names>JJ</given-names></name><name name-style="western"><surname>Mauriès</surname><given-names>JP</given-names></name><name name-style="western"><surname>VandenSpiegel</surname><given-names>D</given-names></name></person-group> (<year>2009b</year>)<article-title> Review of the millipede genus <italic>Eutrichodesmus</italic> Silvestri, 1910 (Diplopoda: Polydesmida: Haplodesmidae), with descriptions of new species.</article-title><source>ZooKeys </source><volume>12</volume>: <fpage>1</fpage>-<lpage>46</lpage>.</mixed-citation></ref><ref id="B10"><mixed-citation xmlns:xlink="http://www.w3.org/1999/xlink" xlink:type="simple"><person-group><name name-style="western"><surname>Golovatch</surname><given-names>SI</given-names></name><name name-style="western"><surname>Mikhaljova</surname><given-names>EV</given-names></name><name name-style="western"><surname>Korsós</surname><given-names>Z</given-names></name><name name-style="western"><surname>Chang</surname><given-names>HW</given-names></name></person-group> (<year>2010</year>)<article-title> The millipede family Haplodesmidae (Diplopoda, Polydesmida) recorded in Taiwan for the first time, with the description of a new species.</article-title><source>Tropical Natural History </source><volume>10</volume> (<issue>1</issue>): <fpage>27</fpage>-<lpage>36</lpage>.</mixed-citation></ref><ref id="B6"><mixed-citation xmlns:xlink="http://www.w3.org/1999/xlink" xlink:type="simple"><person-group><name name-style="western"><surname>Golovatch</surname><given-names>SI</given-names></name></person-group> (<year>1988</year>)<article-title> On the first Polydesmidae, Opisotretidae and Fuhrmannodesmidae from Bhutan (Diplopoda, Polydesmida).</article-title><source>Entomologia Basiliensia </source><volume>12</volume>: <fpage>15</fpage>-<lpage>48</lpage>.</mixed-citation></ref><ref id="B13"><mixed-citation xmlns:xlink="http://www.w3.org/1999/xlink" xlink:type="simple"><person-group><name name-style="western"><surname>Hoffman</surname><given-names>RL</given-names></name><name name-style="western"><surname>Howell</surname><given-names>KM</given-names></name></person-group> (<year>1981</year>)<article-title> An ammodesmid millipede from Tanzania (Polydesmida).</article-title><source>Revue de Zoologie africaine </source><volume>95</volume> (<issue>1</issue>): <fpage>227</fpage>-<lpage>233</lpage>.</mixed-citation></ref></ref-list></tp:taxon-treatment>
