# Supplementary material for: The millipede family Ammodesmidae (Diplopoda, Polydesmida) in western Africa
Source: Zookeys. 2012 Sep 11;(221):1–17. doi: 10.3897/zookeys.221.3739 (PMC3487632; doi:10.3897/zookeys.221.3739)
Supplement: XML Treatment for Ammodesmus nimba [file zookeys.221.3739-treatment4.xml]

<!DOCTYPE tp:taxon-treatment
  PUBLIC "-//TaxonX//DTD Taxonomic Treatment Publishing DTD v0 20100105//EN" "tax-treatment-NSO.dtd">
<tp:taxon-treatment xmlns:tp="http://www.plazi.org/taxpub"><tp:treatment-meta><mixed-citation publication-type="journal"><person-group><name><surname>VandenSpiegel</surname><given-names>Didier</given-names></name><name><surname>Golovatch</surname><given-names>Sergei</given-names></name></person-group><article-title>The millipede family Ammodesmidae (Diplopoda, Polydesmida) in western Africa</article-title><source>Zookeys</source><day>11</day><month>9</month><year>2012</year><volume>2012</volume><issue>221</issue><fpage>1</fpage><lpage>17</lpage><pub-id pub-id-type="doi">10.3897/zookeys.221.3739</pub-id></mixed-citation></tp:treatment-meta><tp:nomenclature><tp:taxon-name>
                        <tp:taxon-name-part taxon-name-part-type="genus">Ammodesmus</tp:taxon-name-part>
                        <tp:taxon-name-part taxon-name-part-type="species">nimba</tp:taxon-name-part>
                    <object-id xmlns:xlink="http://www.w3.org/1999/xlink" xlink:type="simple">urn:lsid:zoobank.org:act:B0262CE7-D6AC-434D-BC93-A502EAC2D999</object-id>
								<object-id xmlns:xlink="http://www.w3.org/1999/xlink" xlink:type="simple">http://species-id.net/wiki/Ammodesmus_nimba</object-id>
								</tp:taxon-name><tp:taxon-status xmlns:xlink="http://www.w3.org/1999/xlink" xlink:type="simple">sp. n.</tp:taxon-status><xref ref-type="fig" rid="F5">Figs 28</xref><xref ref-type="fig" rid="F6"/><xref ref-type="fig" rid="F7">–46</xref></tp:nomenclature><tp:treatment-sec sec-type="Type material"><title>Type material.</title><p>Holotype ♂ (MRAC 22510), GUINEA, Mt Nimba, Freton forest, <named-content xmlns:xlink="http://www.w3.org/1999/xlink" content-type="dwc:verbatimCoordinates" xlink:type="simple">07°37'N, 008°29'W</named-content>, soil and litter, Winkler extraction, 10.III.2012, leg. A. Henrard, C. Allard, P. Bimou &amp; M. Sidibé. Paratypes: 12 ex. (MRAC 22511), 1 ♂, 1 ♀ (ZMUM), 1 ♂ (MNHN), same locality, together with holotype.</p></tp:treatment-sec><tp:treatment-sec sec-type="Diagnosis"><title>Diagnosis.</title><p>Minute polydesmidans with a characteristic, spotty colour pattern of the caudal edge of each segment. Gonopods with extremely large coxae concealing the telopodites inside a deep gonocoel.</p></tp:treatment-sec><tp:treatment-sec sec-type="Description"><title>Description.</title><p>♂ca 2.8 mm long; maximum width, 0.9 mm. Body integument light brown to pinkish. Colour pattern of metaterga characteristic, spotty (<xref ref-type="fig" rid="F5">Fig. 28</xref>). Body with 19 body rings (17+1+T), shape as in <xref ref-type="fig" rid="F5">Figs 28, 29</xref>.</p><fig id="F5" position="float" orientation="portrait"><label>Figures 28–35.</label><caption><p><italic><tp:taxon-name>Ammodesmus nimba</tp:taxon-name></italic> sp. n., male paratype. <bold>28, 29</bold> habitus, lateral view <bold>30–32</bold> anterior, middle and caudal parts of body, respectively, lateral view <bold>33</bold> midbody segments, dorsal view <bold>34</bold> head, frontal view <bold>35</bold> posterior part of body, ventral view. Scale bars: 100 µm.</p></caption><graphic xmlns:xlink="http://www.w3.org/1999/xlink" xlink:href="ZooKeys-221-001-g005.jpg" position="float" orientation="portrait" xlink:type="simple"/></fig><p>Head small, partly concealed under front edge of collum; upper half of head densely granular, lower half smooth and densely setose. Interantennal isthmus without knob, about as wide as antennomere 1 (<xref ref-type="fig" rid="F5">Fig. 34</xref>). Antennae as in <xref ref-type="fig" rid="F5">Fig. 34</xref>. Collum relatively large, rather convex, surface slightly granular. Tergum 2 as usual, hypertrophied, with strongly enlarged, spatuliform paraterga concealing the head in lateral view (<xref ref-type="fig" rid="F5">Figs 28, 29, 30</xref>), ventral edge with up to 4 rows of granules (<xref ref-type="fig" rid="F5">Figs 29, 30</xref>). Limbus smooth, 2<sup>nd</sup> and following metaterga with a row of up to 13 low bosses lining the caudal margin; each boss obviously supporting a small apical seta (<xref ref-type="fig" rid="F5">Figs 30–33</xref>, <xref ref-type="fig" rid="F6">38</xref>). Prozona rugose anteriorly, with a row of small granules along anterior edge of metatergum (<xref ref-type="fig" rid="F6">Fig. 39</xref>). Paraterga set below segments’ midheight, continuing the convex outline of dorsum, with a notch basally at posterolateral edge; ends rather regularly rounded, increasingly angular towards telson (<xref ref-type="fig" rid="F5">Figs 31, 32</xref><xref ref-type="fig" rid="F6">, 36</xref>). Anteroventral parts of paraterga 3 to 15 with a notch forming a groove for paraterga 2 to hinge into during volvation (<xref ref-type="fig" rid="F6">Fig. 37</xref>). Ozopore formula: 5, 7, 9, 10, 12, 13, 15, 17; ozopores opening flush on tergal surface at about anterior third of paraterga, openings oblong and not concealed by preceding paraterga (<xref ref-type="fig" rid="F6">Fig. 36</xref>). Telson small (<xref ref-type="fig" rid="F5">Figs 32</xref><xref ref-type="fig" rid="F6">, 36</xref>).</p><fig id="F6" position="float" orientation="portrait"><label>Figures 36–42.</label><caption><p><italic><tp:taxon-name>Ammodesmus nimba</tp:taxon-name></italic> sp. n., male paratype. <bold>36, 37</bold> midbody paraterga, lateral and ventral views, respectively <bold>38</bold> metatergal bosses, sublateral view <bold>39</bold> tegument texture, dorsal view <bold>40</bold> first leg <bold>41</bold> modified setae of first leg <bold>42</bold> last right leg, lateral view. Scale bars: <bold>36, 39, 40</bold>, 50 µm; <bold>37</bold>, 100 µm; <bold>38</bold>, 20 µm; <bold>41, 42</bold>, 10 µm (<bold>o</bold>: ozopore).</p></caption><graphic xmlns:xlink="http://www.w3.org/1999/xlink" xlink:href="ZooKeys-221-001-g006.jpg" position="float" orientation="portrait" xlink:type="simple"/></fig><p>Sterna and legs as in <italic><tp:taxon-name>Ammodesmus granum</tp:taxon-name></italic> (<xref ref-type="fig" rid="F6">Figs 40, 41, 42</xref>). Gonopod aperture relatively modest in size, transversely oval (<xref ref-type="fig" rid="F7">Fig. 43</xref>).</p><p>Gonopods highly complex (<xref ref-type="fig" rid="F7">Figs 43–45</xref>); coxae oblong, strongly enlarged to protect telopodites (<xref ref-type="fig" rid="F7">Figs 43, 45</xref>). Telopodite only a little longer than coxa, showing a hook-shaped apical part (<xref ref-type="fig" rid="F7">Figs 44, 45b</xref>) carrying a digitiform tubercle (<xref ref-type="fig" rid="F7">Figs 43, 44, 45c</xref>). Solenomere very small and short, supplied with a distinct hairy pulvillus (<xref ref-type="fig" rid="F7">Fig. 45a</xref>).</p><p><!--PageBreak--><!--PageBreak--><!--PageBreak-->♀ agrees precisely in colour and structural details with ♂, also being (nearly) of the same size and counting 19 body rings. Vulva small, setose, poorly sclerotized, edge of bursa with some particularly long setae (<xref ref-type="fig" rid="F7">Fig. 46</xref>).</p><fig id="F7" position="float" orientation="portrait"><label>Figures 43–46.</label><caption><p><italic><tp:taxon-name>Ammodesmus nimba</tp:taxon-name></italic> sp. n. <bold>43</bold> gonopods, caudal view <bold>44</bold> right gonopod, frontal view <bold>45</bold> drawing of left gonopod, frontal view (<bold>a</bold>), apicofrontal (<bold>b</bold>) and caudal (<bold>c</bold>) views, respectively <bold>46</bold> right vulva, ventral view. Scale bars: <bold>43, 46</bold>, 50 µm; <bold>44</bold>, 20 µm; <bold>45</bold>, 100 µm. (<bold>cx</bold>: coxae, <bold>dt</bold>: digitiform tubercle, <bold>tl</bold>: telopodite)</p></caption><graphic xmlns:xlink="http://www.w3.org/1999/xlink" xlink:href="ZooKeys-221-001-g007.jpg" position="float" orientation="portrait" xlink:type="simple"/></fig></tp:treatment-sec><tp:treatment-sec sec-type="Relationships"><title>Relationships.</title><p>Superficially, both species of <italic><tp:taxon-name>Ammodesmus</tp:taxon-name></italic> might look sufficiently different to consider them as representing different genera, especially as regards the absence of sexual dimorphism in metatergal structure and the presence of a deep gonocoel in <italic><tp:taxon-name>Ammodesmus nimba</tp:taxon-name></italic> as opposed to <italic><tp:taxon-name>Ammodesmus granum</tp:taxon-name></italic>. The main distinctions can also be summarized in a tabular form (<xref ref-type="table" rid="T1">Table</xref>). However, based on all evidence, we are rath<!--PageBreak-->er inclined to recognize only two valid genera in <tp:taxon-name>Ammodesmidae</tp:taxon-name>, both quite disjunct also geographically (<xref ref-type="fig" rid="F8">Fig. 47</xref>).</p><table-wrap id="T1" position="float" orientation="portrait"><label>Table.</label><caption><p>Principal differences between genera of <tp:taxon-name>Ammodesmidae</tp:taxon-name></p></caption><table><tbody><tr><th rowspan="1" colspan="1">Key characters in genera of <tp:taxon-name>Ammodesmidae</tp:taxon-name></th><th rowspan="1" colspan="1"><italic><tp:taxon-name>Ammodesmus granum</tp:taxon-name></italic></th><th rowspan="1" colspan="1"><italic><tp:taxon-name>Ammodesmus nimba</tp:taxon-name></italic> sp. n.</th><th rowspan="1" colspan="1"><italic><tp:taxon-name>Elassystremma</tp:taxon-name></italic> spp.</th></tr><tr><td rowspan="1" colspan="1">Sexual dimorphism in metatergal structure</td><td rowspan="1" colspan="1">yes</td><td rowspan="1" colspan="1">no</td><td rowspan="1" colspan="1">no</td></tr><tr><td rowspan="1" colspan="1">Size</td><td rowspan="1" colspan="1">up to 2 mm long</td><td rowspan="1" colspan="1">idem</td><td rowspan="1" colspan="1">up to 5 mm long</td></tr><tr><td rowspan="1" colspan="1">Ozopore formula</td><td rowspan="1" colspan="1">5, 7, 9, 10, 12, 13, 15–17(18)</td><td rowspan="1" colspan="1">idem</td><td rowspan="1" colspan="1">5, 7, 9, 12, 15, 17(18)</td></tr><tr><td rowspan="1" colspan="1">First male leg with modified setae</td><td rowspan="1" colspan="1">yes</td><td rowspan="1" colspan="1">yes</td><td rowspan="1" colspan="1">no</td></tr><tr><td rowspan="1" colspan="1">Last male leg modified</td><td rowspan="1" colspan="1">yes</td><td rowspan="1" colspan="1">yes</td><td rowspan="1" colspan="1">no</td></tr><tr><td rowspan="1" colspan="1">Gonopod telopodite deeply sunken into a very evident gonocoel</td><td rowspan="1" colspan="1">no</td><td rowspan="1" colspan="1">yes</td><td rowspan="1" colspan="1">yes</td></tr></tbody></table></table-wrap></tp:treatment-sec><tp:treatment-sec sec-type="Name"><title>Name.</title><p>Referring to the type locality, a noun in apposition.</p></tp:treatment-sec><tp:treatment-sec sec-type="Distribution"><title>Distribution.</title><p>Known only from the type locality and probably endemic to Mt Nimba.</p></tp:treatment-sec><tp:treatment-sec><!--Section generated to contain objects referenced in tp:taxon-treatment.--><fig id="F8" position="float" orientation="portrait"><label>Figure 47.</label><caption><p>Distribution of the family <tp:taxon-name>Ammodesmidae</tp:taxon-name>.</p></caption><graphic xmlns:xlink="http://www.w3.org/1999/xlink" xlink:href="ZooKeys-221-001-g008.jpg" position="float" orientation="portrait" xlink:type="simple"/></fig></tp:treatment-sec></tp:taxon-treatment>
